# Supplementary material for: Expression patterns of E2Fs identify tumor microenvironment features in human gastric cancer
Source: PeerJ. 2024 Feb 13;12:e16911. doi: 10.7717/peerj.16911 (PMC10870925; doi:10.7717/peerj.16911)
Supplement: Supplemental Information 1 [file peerj-12-16911-s001.xlsx]

## Sheet: Sheet1
age	gender	tumor location esophagogastric junction gastric body fundus of stomach whole stomach	tumor size（cm）	surgical method proximal gastrectomy distal gastrectomy total gastrectomy	pathological pattern adenocarcinoma	tumor differentiation well differentiation moderate differentiation poor differentiation undifferentiation	T	N	M
58	male	fundus of stomach	7×5×2	total gastrectomy	adenocarcinoma	poor differentiation	4	2	0
55	female	fundus of stomach	4×3×2	distal gastrectomy	adenocarcinoma	moderate differentiation	4	0	0
74	male	gastric body	7×6×3	distal gastrectomy	adenocarcinoma	moderate differentiation	2	0	0
67	male	fundus of stomach	5×4×1	total gastrectomy	adenocarcinoma	moderate differentiation	3	1	0
82	male	gastric body	5×5×2	total gastrectomy	adenocarcinoma	moderate differentiation	4	3	0
71	female	gastric body	9×7×1	distal gastrectomy	adenocarcinoma	moderate differentiation	4	0	0
55	male	fundus of stomach	3×3×1	distal gastrectomy	adenocarcinoma	well differentiation	2	0	0
60	male	gastric body	3×2×1	distal gastrectomy	adenocarcinoma	moderate differentiation	2	1	0
67	female	fundus of stomach	3×3×1	total gastrectomy	adenocarcinoma	moderate differentiation	3	1	0
64	female	gastric body	7×5×1	distal gastrectomy	adenocarcinoma	poor differentiation	3	0	0
57	male	gastric body	4×3×2	total gastrectomy	adenocarcinoma	poor differentiation	3	2	0
60	female	fundus of stomach	5×5×1	distal gastrectomy	adenocarcinoma	moderate differentiation	4	1	0
