# Supplementary material for: Expression patterns of E2Fs identify tumor microenvironment features in human gastric cancer
Source: PeerJ. 2024 Feb 13;12:e16911. doi: 10.7717/peerj.16911 (PMC10870925; doi:10.7717/peerj.16911)
Supplement: Supplemental Information 8 [file peerj-12-16911-s008.zip]

Archive with 20 entries (16 files):
- Figure8D raw figure/
- Figure8D raw figure/NC.jpg
- Figure8D raw figure/siE2F2#1.jpg
- Figure8D raw figure/siE2F2#2.jpg
- Figure8D raw figure/siE2F8#1.jpg
- Figure8D raw figure/siE2F8#2.jpg
- Figure8E raw figure/
- Figure8E raw figure/NC.jpg
- Figure8E raw figure/siE2F2-1.jpg
- Figure8E raw figure/siE2F2-2.jpg
- Figure8E raw figure/siE2F8-1.jpg
- Figure8E raw figure/siE2F8-2.jpg
- Figure8H raw figure/
- Figure8H raw figure/NC.jpg
- Figure8H raw figure/OE-E2F2.jpg
- Figure8H raw figure/OE-E2F8.jpg
- Figure8I raw figure/
- Figure8I raw figure/OE-E2F2.jpg
- Figure8I raw figure/OE-E2F8.jpg
- Figure8I raw figure/OE-NC.jpg
