# Supplementary material for: Expression patterns of E2Fs identify tumor microenvironment features in human gastric cancer
Source: PeerJ. 2024 Feb 13;12:e16911. doi: 10.7717/peerj.16911 (PMC10870925; doi:10.7717/peerj.16911)
Supplement: Supplemental Information 9 [file peerj-12-16911-s009.xlsx]

## Sheet: Figure8B
Cq	GAP	E2F2	E2F8
NC	20.09	31.27	28.79
NC	20.29	31.3	28.87
NC	20.95	31.38	28.49
NC	20.55	31.41	28.28
NC	20.51	30.37	28.54
NC	20.84	31.48	28.72
siE2F2#1	20.24	34.91
siE2F2#1	20.49	32.96
siE2F2#1	20.47	35.27
siE2F2#1	20.12	32.89
siE2F2#1	20.23	33.61
siE2F2#1	20.41	33.17
siE2F2#2	20.44	33.18
siE2F2#2	20.57	34.96
siE2F2#2	20.04	32.87
siE2F2#2	20.41	34.31
siE2F2#2	20.31	32.73
siE2F2#2	20.22	33.59
siE2F8#1	20.24		31.89
siE2F8#1	20.29		31.58
siE2F8#1	20.55		32.38
siE2F8#1	20.41		32.99
siE2F8#1	20.12		32.48
siE2F8#1	20.35		34.25
siE2F8#2	20.45		31.77
siE2F8#2	20.63		31.78
siE2F8#2	20.55		31.36
siE2F8#2	20.51		32.09
siE2F8#2	20.19		31.91
siE2F8#2	20.31		31.78

## Sheet: Figure8C
	0	24	48	72	24	48	72
NC	0.1643	0.1954	0.2878	0.4892	1.18929	1.75167	2.97748
NC	0.1768	0.1909	0.293	0.4838	1.07975	1.65724	2.73643
NC	0.1729	0.1957	0.2854	0.4634	1.13187	1.65067	2.68016
NC	0.173	0.1992	0.2874	0.472	1.15145	1.66127	2.72832
NC	0.1719	0.1998	0.2757	0.4467	1.1623	1.60384	2.5986
NC	0.1892	0.2017	0.3021	0.4948	1.06607	1.59672	2.61522
siE2F2#1	0.1677	0.191	0.2428	0.3887	1.13894	1.44782	2.31783
siE2F2#1	0.1743	0.1967	0.2675	0.3908	1.12851	1.53471	2.24211
siE2F2#1	0.1715	0.1996	0.2814	0.3854	1.16385	1.64082	2.24723
siE2F2#1	0.1779	0.2089	0.2496	0.3765	1.17426	1.40304	2.11636
siE2F2#1	0.1759	0.2092	0.2419	0.3757	1.18931	1.37521	2.13587
siE2F2#1	0.17	0.1893	0.2317	0.4052	1.11353	1.36294	2.38353
siE2F2#2	0.1657	0.1899	0.2582	0.3346	1.14605	1.55824	2.01931
siE2F2#2	0.1751	0.2094	0.2472	0.3547	1.19589	1.41176	2.0257
siE2F2#2	0.1687	0.1929	0.2477	0.3417	1.14345	1.46829	2.02549
siE2F2#2	0.161	0.1892	0.2304	0.3704	1.17516	1.43106	2.30062
siE2F2#2	0.1811	0.1885	0.258	0.3651	1.04086	1.42463	2.01601
siE2F2#2	0.1762	0.1939	0.2723	0.3729	1.10045	1.5454	2.11635
siE2F8#1	0.1892	0.2032	0.3309	0.6195	1.074	1.74894	3.27431
siE2F8#1	0.1722	0.2069	0.3176	0.5966	1.20151	1.84437	3.46458
siE2F8#1	0.1766	0.2094	0.3102	0.6062	1.18573	1.75651	3.43262
siE2F8#1	0.1789	0.2184	0.3002	0.5648	1.22079	1.67803	3.15707
siE2F8#1	0.1804	0.2079	0.2998	0.5819	1.15244	1.66186	3.22561
siE2F8#1	0.1549	0.1928	0.257	0.5078	1.24467	1.65913	3.27824
siE2F8#2	0.1813	0.2181	0.3279	0.5592	1.20298	1.8086	3.08439
siE2F8#2	0.1791	0.2012	0.2994	0.5438	1.12339	1.67169	3.03629
siE2F8#2	0.1693	0.1983	0.3027	0.5534	1.17129	1.78795	3.26875
siE2F8#2	0.1682	0.1896	0.3063	0.589	1.12723	1.82105	3.50178
siE2F8#2	0.1742	0.2045	0.3198	0.5267	1.17394	1.83582	3.02354
siE2F8#2	0.186	0.2008	0.3048	0.57	1.07957	1.63871	3.06452

## Sheet: Figure8D
NC	siE2F2#1	siE2F2#2	siE2F8#1	siE2F8#2
82	30	38	139	145
95	48	20	119	155
81	36	26	109	132
79	29	35	131	139
73	39	24	127	124
108	43	28	124	136
86.3333
1.01235	0.37037	0.469136	1.71605	1.79012
1.17284	0.592593	0.246914	1.46914	1.91358
1	0.444444	0.320988	1.34568	1.62963
0.975309	0.358025	0.432099	1.61728	1.71605
0.901235	0.481481	0.296296	1.5679	1.53086
1.33333	0.530864	0.345679	1.53086	1.67901

## Sheet: Figure8E
NC	siE2F2#1	siE2F2#2	siE2F8#1	siE2F8#2
88	18	16	118	117
76	16	23	110	103
82	14	10	96	124
66	28	12	111	110
116	22	22	108	133
51	18	17	87	116
79.8333
1.1023	0.22547	0.200418	1.47808	1.46555
0.951983	0.200418	0.2881	1.37787	1.29019
1.02714	0.175365	0.125261	1.20251	1.55324
0.826722	0.350731	0.150313	1.3904	1.37787
1.45303	0.275574	0.275574	1.35282	1.66597
0.638831	0.22547	0.212944	1.08977	1.45303

## Sheet: FigureF
Cq	GAP	E2F2	E2F8
NC	18.91	31.66	28.94
NC	19.24	31.94	28.82
NC	18.95	31.85	28.71
NC	18.28	30.43	29.03
NC	18.79	30.86	28.75
NC	18.19	30.04	28.68
OE-E2F2	19.39	30.57
OE-E2F2	19.61	30.62
OE-E2F2	19.15	30.55
OE-E2F2	19.09	30.42
OE-E2F2	19.15	30.85
OE-E2F2	18.75	30.07
OE-E2F8	18.93		28.21
OE-E2F8	18.56		27.39
OE-E2F8	18.72		28.13
OE-E2F8	19.25		28.5
OE-E2F8	18.82		28.04
OE-E2F8	18.95		27.94

## Sheet: FigureG
	0	24	48	72	24	48	72
NC	0.743	0.8494	1.5724	2.4122	1.1432	2.11629	3.24657
NC	0.6807	0.9161	1.2507	2.3656	1.34582	1.83737	3.47525
NC	0.7992	0.9816	1.4817	2.4279	1.22823	1.85398	3.03791
NC	0.8043	0.9816	1.6742	2.3522	1.22044	2.08156	2.92453
NC	0.7891	0.9596	1.415	2.317	1.21607	1.79318	2.93626
NC	0.776	0.9577	1.5822	2.3389	1.23415	2.03892	3.01405
OE-E2F2	0.7875	0.9775	1.8015	2.8097	1.24127	2.28762	3.56787
OE-E2F2	0.7214	0.9951	1.7208	2.7455	1.3794	2.38536	3.80579
OE-E2F2	0.6199	0.9368	1.5656	2.3459	1.51121	2.52557	3.78432
OE-E2F2	0.7538	1.0085	1.4762	2.731	1.33789	1.95834	3.62298
OE-E2F2	0.734	0.89	1.5549	2.5935	1.21253	2.11839	3.53338
OE-E2F2	0.7394	0.8954	1.5407	2.4497	1.21098	2.08372	3.31309
OE-E2F8	0.7527	0.8559	1.6912	2.2224	1.13711	2.24684	2.95257
OE-E2F8	0.7452	0.8975	1.4456	2.063	1.20437	1.93988	2.76838
OE-E2F8	0.7907	1.0592	1.4675	2.1657	1.33957	1.85595	2.73897
OE-E2F8	0.7767	0.9901	1.595	2.1637	1.27475	2.05356	2.78576
OE-E2F8	0.7626	0.8956	1.424	2.131	1.1744	1.8673	2.79439
OE-E2F8	0.7598	0.9513	1.3265	1.95674	1.25204	1.74585	2.57534

## Sheet: FigureH
NC	OE-E2F2	OE-E2F8
72	99	45
66	108	37
59	85	35
70	96	48
81	114	35
75	89	40
70.5
1.02128	1.40426	0.638298
0.93617	1.53191	0.524823
0.836879	1.20567	0.496454
0.992908	1.3617	0.680851
1.14894	1.61702	0.496454
1.06383	1.26241	0.567376

## Sheet: FigureI
NC	OE-E2F2	OE-E2F8
44	65	3
38	70	10
33	55	5
29	49	2
25	58	7
40	66	9
34.8333
1.26316	1.86603	0.0861244
1.09091	2.00957	0.287081
0.947368	1.57895	0.143541
0.832536	1.4067	0.0574163
0.717703	1.66507	0.200957
1.14833	1.89474	0.258373
