# Supplementary material for: Expression patterns of E2Fs identify tumor microenvironment features in human gastric cancer
Source: PeerJ. 2024 Feb 13;12:e16911. doi: 10.7717/peerj.16911 (PMC10870925; doi:10.7717/peerj.16911)
Supplement: Supplemental Information 10 [file peerj-12-16911-s010.zip]

Archive with 9 entries (7 files):
- E2F2/
- E2F2/B01-WG310256-C095J599G0-2-PEGFP-N-5.ab1
- E2F2/F11-WG310256-C095J599G0-2-C095J599G0-2-seq2F.ab1
- E2F2/H12-WG310256-C095J599G0-2-C095J599G0-2-seq1F.ab1
- E2F8/
- E2F8/D4-HM5678-G12_CMV-F_TSS20231020-0532-04849_G03.ab1
- E2F8/D4-HM5678-G12_E2F8-2_TSS20231020-0532-04849-01_A02.ab1
- E2F8/D4-HM5678-G12_pENTRY-V2_TSS20231020-0532-04849_B03.ab1
- E2F8/D4-HM5678-G12_W1F1024-W1458-H04_TSS20231020-0532-04849-03_A01.ab1
